# Supplementary material for: Convolutional neural networks improve fungal classification
Source: Sci Rep. 2020 Jul 28;10:12628. doi: 10.1038/s41598-020-69245-y (PMC7387343; doi:10.1038/s41598-020-69245-y)
Supplement: Supplementary file 2 — Supplementary Information 2. [file 41598_2020_69245_MOESM2_ESM.xlsx]

## Sheet: Sheet1
At the species level:
The same prediction:
Seqid	BLAST	CNN	Proba	BLAST sim	BLAST coverage	Refid	Ref. seq. No.
JX974759	Rhodotorula sphaerocarpa	Rhodotorula sphaerocarpa	0.907626	1	332	KY104896	16
At the genus level:
The same prediction:
Seqid	BLAST	CNN	Proba	BLAST sim	BLAST coverage	Refid	Ref. seq. No.
KC965860	Vishniacozyma	Vishniacozyma	0.941045	0.93949	313	KY105835	34
AJ581081	Dioszegia	Dioszegia	0.983315	0.98392	310	KY103352	21
KM374155	Kazachstania	Kazachstania	0.99979	0.95405	367	KY103624	81
FJ357787	Sporidiobolus	Sporidiobolus	0.995231	0.96339	518	KY105493	42
BLAST predictions that were not predicted by CNN:
Seqid	BLAST	CNN	Proba	BLAST sim	BLAST coverage	Refid	Ref. seq. No.
KC965534	Vanrija		0.93651	0.93651	440	KY105809	10
KF617967	Goffeauzyma		0.93734	0.93734	382	KY103488	9
KF297223	Goffeauzyma		0.94408	0.94408	303	KY103489	9
KF800567	Saitozyma		0.953	0.953	382	KY105296	3
KC965646	Vanrija		0.93878	0.93878	440	KY105809	10
GU328513	Goffeauzyma		0.93421	0.93421	303	KY103489	9
GU328521	Goffeauzyma		0.93377	0.93377	300	KY103489	9
UDB016820	Goffeauzyma		0.93386	0.93386	375	KY103488	9
GU328609	Goffeauzyma		0.94463	0.94463	306	KY103489	9
GU328518	Goffeauzyma		0.94462	0.94462	324	KY103481	9
JX974789	Rhodotorula		0.9652	0.9652	428	KY104908	212
GU328633	Goffeauzyma		0.95395	0.95395	303	KY103489	9
JX974759	Rhodotorula		1	1	332	KY104896	212
At the family level:
The same prediction:
Seqid	BLAST	CNN	Proba	BLAST sim	BLAST coverage	Refid	Ref. seq. No.
JN890323	Saccharomycetaceae	Saccharomycetaceae	1	0.86154	322	KY104644	1295
KX908615	Saccharomycetaceae	Saccharomycetaceae	0.999999	0.8858	319	KY104644	1295
HM123697	Saccharomycetaceae	Saccharomycetaceae	0.986937	0.86378	321	KY104644	1295
KF800205	Endomycetaceae	Endomycetaceae	0.976794	0.885	396	KY105700	7
KF617895	Saccharomycetaceae	Saccharomycetaceae	1	0.8628	326	KY104644	1295
AJ581081	Tremellaceae	Tremellaceae	0.999997	0.98392	310	KY103352	465
JN890379	Saccharomycetaceae	Saccharomycetaceae	1	0.85976	318	KY104644	1295
KF617851	Saccharomycetaceae	Saccharomycetaceae	0.998909	0.86076	314	KY103286	1295
JN120333	Saccharomycetaceae	Saccharomycetaceae	1	0.8536	399	KY103876	1295
JN890300	Saccharomycetaceae	Saccharomycetaceae	0.998094	0.8541	321	KY104644	1295
JQ760091	Saccharomycetaceae	Saccharomycetaceae	0.999932	0.86728	322	KY104644	1295
KJ508309	Saccharomycetaceae	Saccharomycetaceae	0.999787	0.87462	325	KY104644	1295
JX974802	Filobasidiaceae	Filobasidiaceae	0.999157	0.86364	369	KY103488	83
JN890387	Saccharomycetaceae	Saccharomycetaceae	0.999348	0.86717	396	KY103876	1295
EF434047	Saccharomycetaceae	Saccharomycetaceae	0.998503	0.87156	325	KY104644	1295
JN890179	Tremellaceae	Tremellaceae	0.906047	0.92162	420	KY101802	465
GQ153236	Saccharomycetaceae	Saccharomycetaceae	1	0.86216	396	KY103876	1295
KC965891	Saccharomycetaceae	Saccharomycetaceae	0.999988	0.86029	407	KY103876	1295
KF617724	Saccharomycetaceae	Saccharomycetaceae	0.997288	0.85231	319	KY104644	1295
KM374155	Saccharomycetaceae	Saccharomycetaceae	1	0.95405	367	KY103624	1295
GU328513	Filobasidiaceae	Filobasidiaceae	0.937676	0.93421	303	KY103489	83
GU328521	Filobasidiaceae	Filobasidiaceae	0.989752	0.93377	300	KY103489	83
KF296832	Saccharomycetaceae	Saccharomycetaceae	0.999999	0.875	325	KY104644	1295
HE613647	Trichosporonaceae	Trichosporonaceae	0.980525	0.88272	480	KY105729	159
KF274314	Tremellaceae	Tremellaceae	0.936552	0.86667	320	KY102914	465
GQ160177	Saccharomycetaceae	Saccharomycetaceae	0.93114	0.86707	328	KY104644	1295
JQ761939	Saccharomycetaceae	Saccharomycetaceae	0.999936	0.86667	401	KY103876	1295
KC966007	Saccharomycetaceae	Saccharomycetaceae	0.995944	0.8642	321	KY104644	1295
UDB013235	Filobasidiaceae	Filobasidiaceae	0.994886	0.91329	344	KY103488	83
JQ760123	Saccharomycetaceae	Saccharomycetaceae	0.999365	0.87654	318	KY104644	1295
GQ153119	Saccharomycetaceae	Saccharomycetaceae	1	0.86216	396	KY103876	1295
GQ153147	Saccharomycetaceae	Saccharomycetaceae	0.999999	0.86216	396	KY103876	1295
KC965419	Saccharomycetaceae	Saccharomycetaceae	1	0.86275	407	KY103876	1295
FJ357787	Sporidiobolaceae	Sporidiobolaceae	0.999979	0.96339	518	KY105493	305
KC966082	Saccharomycetaceae	Saccharomycetaceae	0.999997	0.86364	395	KY103876	1295
KC965270	Saccharomycetaceae	Saccharomycetaceae	0.99998	0.85627	321	KY104644	1295
KM374160	Saccharomycetaceae	Saccharomycetaceae	1	0.91743	323	KY104632	1295
JX974789	Sporidiobolaceae	Sporidiobolaceae	0.96978	0.9652	428	KY104908	305
KF617838	Saccharomycetaceae	Saccharomycetaceae	0.999995	0.86111	394	KY103876	1295
HM123691	Saccharomycetaceae	Saccharomycetaceae	1	0.85185	321	KY104644	1295
JN890325	Saccharomycetaceae	Saccharomycetaceae	0.995905	0.85158	406	KY103876	1295
HM123719	Saccharomycetaceae	Saccharomycetaceae	1	0.85608	400	KY103876	1295
AB517730	Saccharomycetaceae	Saccharomycetaceae	1	0.85096	414	KY103876	1295
GQ153178	Saccharomycetaceae	Saccharomycetaceae	0.999041	0.87975	313	KY103286	1295
KF297083	Saccharomycetaceae	Saccharomycetaceae	1	0.86869	395	KY103876	1295
KC965399	Saccharomycetaceae	Saccharomycetaceae	0.999855	0.86199	412	KY103876	1295
KF297263	Saccharomycetaceae	Saccharomycetaceae	1	0.86603	413	KY103876	1295
JX974759	Sporidiobolaceae	Sporidiobolaceae	0.998025	1	332	KY104896	305
JQ760413	Saccharomycetaceae	Saccharomycetaceae	0.999575	0.85	393	KY103876	1295
HM123707	Saccharomycetaceae	Saccharomycetaceae	1	0.86687	321	KY104644	1295
JQ761910	Saccharomycetaceae	Saccharomycetaceae	0.999807	0.86469	301	KY104644	1295
Different predictions:
Seqid	BLAST	CNN	Proba	BLAST sim	BLAST coverage	Refid	Ref. seq. No.
JN890088	Debaryomycetaceae	Saccharomycetaceae	0.980216	0.90909	318	KY103286	1295
KC965534	Trichosporonaceae	Tremellaceae	0.974483	0.92938	438	KY101802	465
KF297229	Trichosporonaceae	Tremellaceae	0.987826	0.88341	443	KY102787	465
KC965912	Debaryomycetaceae	Saccharomycetaceae	0.996036	0.86453	403	KY103876	1295
EU686781	Pichiaceae	Saccharomycetaceae	0.999994	0.85185	315	KY104644	1295
KC965860	Bulleribasidiaceae	Tremellaceae	0.997323	0.92009	437	KY101802	465
KF800567	Trimorphomycetaceae	Tremellaceae	0.996881	0.85714	383	KY102915	465
KF297258	Debaryomycetaceae	Saccharomycetaceae	0.999216	0.85976	326	KY104644	1295
KC966153	Pichiaceae	Saccharomycetaceae	1	0.8693	326	KY104644	1295
JQ758686	Debaryomycetaceae	Saccharomycetaceae	0.999979	0.87774	316	KY103286	1295
KC965609	Debaryomycetaceae	Saccharomycetaceae	0.999884	0.86207	403	KY103876	1295
KF296830	Filobasidiaceae	Tremellaceae	0.947445	0.8809	444	KY101802	465
UDB016820	Filobasidiaceae	Tremellaceae	0.984488	0.90647	416	KY101802	465
UDB013378	Trichosporonaceae	Tremellaceae	0.995568	0.86652	441	KY102787	465
JX175027	Debaryomycetaceae	Saccharomycetaceae	1	0.89062	319	KY103286	1295
UDB004676	Trichosporonaceae	Tremellaceae	0.999934	0.88462	441	KY101802	465
KF800679	Sirobasidiaceae	Tremellaceae	0.998298	0.89873	390	KY102920	465
GU328633	Filobasidiaceae	Tremellaceae	0.999977	0.90509	431	KY101802	465
KF617687	Trichosporonaceae	Filobasidiaceae	0.982617	0.89634	327	KY103481	83
Predictions that were not predicted by BLAST:
Seqid	BLAST	CNN	Proba	BLAST sim	BLAST coverage	Refid	Ref. seq. No.
KC965306		Saccharomycetaceae	1	0.85714	310	KY104644	1295
JQ760149		Saccharomycetaceae	0.999999	0.85061	318	KY104644	1295
JQ761568		Saccharomycetaceae	1	0.8523	411	KY103876	1295
KC966220		Saccharomycetaceae	1	0.85714	312	KY104644	1295
GQ160176		Saccharomycetaceae	0.999997	0.88	316	KY104644	1295
KF617508		Saccharomycetaceae	0.992331	0.86626	327	KY104644	1295
KC965703		Saccharomycetaceae	0.999877	0.86154	322	KY104644	1295
KC965957		Saccharomycetaceae	0.993463	0.86032	309	KY104644	1295
KF297016		Saccharomycetaceae	1	0.85432	403	KY103876	1295
KF297155		Saccharomycetaceae	1	0.87437	396	KY103876	1295
KC965955		Debaryomycetaceae	0.992156	0.84975	402	KY104246	96
KF296999		Saccharomycetaceae	0.997994	0.87066	312	KY103286	1295
KC965624		Saccharomycetaceae	0.998078	0.85801	326	KY104644	1295
KC965532		Saccharomycetaceae	0.997313	0.87346	322	KY104644	1295
KC966157		Saccharomycetaceae	0.995078	0.85196	325	KY104644	1295
JQ759983		Saccharomycetaceae	1	0.85358	315	KY104644	1295
KC965903		Saccharomycetaceae	0.995182	0.86462	322	KY104644	1295
BLAST predictions that were not predicted by CNN:
Seqid	BLAST	CNN	Proba	BLAST sim	BLAST coverage	Refid	Ref. seq. No.
KF274466	Erythrobasidiaceae			0.91774	377	KY103394	3
KC965974	Saccharomycetaceae			0.8642	318	KY104644	2025
KF296917	Filobasidiaceae			0.85175	365	KY103488	83
KF296852	Filobasidiaceae			0.85484	368	KY103488	83
KF617783	Filobasidiaceae			0.90323	371	KY103488	83
KF296900	Trichosporonaceae			0.85969	389	KY105809	159
KC966329	Saccharomycetaceae			0.85185	322	KY104644	2025
AB629006	Trichosporonaceae			0.8977	390	KY105809	159
KC965582	Filobasidiaceae			0.86275	351	KY103488	83
KP889353	Filobasidiaceae			0.85106	368	KY103488	83
KF617501	Filobasidiaceae			0.87268	373	KY103488	83
KC966208	Saccharomycetaceae			0.85321	321	KY104644	2025
KF617710	Trichosporonaceae			0.90805	434	KY105809	159
KF296809	Filobasidiaceae			0.89812	371	KY103488	83
JN889727	Sporidiobolaceae			0.92876	378	KY105491	305
JN890309	Saccharomycetaceae			0.85176	393	KY103876	2025
KF617967	Filobasidiaceae			0.93734	382	KY103488	83
KF206554	Filobasidiaceae			0.88378	365	KY103488	83
AB629007	Trichosporonaceae			0.8977	390	KY105809	159
KF297000	Saccharomycetaceae			0.85401	408	KY103876	2025
KC965115	Saccharomycetaceae			0.86792	310	KY103286	2025
KF296851	Tremellaceae			0.85238	417	KY101802	465
AB520436	Filobasidiaceae			0.91667	383	KY103488	83
EU517015	Filobasidiaceae			0.85829	370	KY103488	83
HQ211641	Heterogastridiaceae			0.89024	319	KY102570	10
GU328593	Trichosporonaceae			0.91647	418	KY105809	159
KF297111	Trichosporonaceae			0.89726	436	KY105809	159
HE820824	Trichosporonaceae			0.89014	354	KY105809	159
KF297223	Filobasidiaceae			0.94408	303	KY103489	83
KP889484	Filobasidiaceae			0.85027	371	KY103488	83
KF274126	Kriegeriaceae			0.89677	308	KY104504	5
KC966296	Saccharomycetaceae			0.86216	396	KY103876	2025
KF274323	Erythrobasidiaceae			0.92619	414	KY103392	3
KC965314	Debaryomycetaceae			0.8536	399	KY104246	96
KP889416	Filobasidiaceae			0.85106	369	KY103488	83
KC965536	Trichosporonaceae			0.85343	418	KY105809	159
AB520453	Filobasidiaceae			0.88594	376	KY103488	83
KC965745	Pichiaceae			0.86386	399	KY104185	18
HQ211770	Phaeotremellaceae			0.95819	282	KY104488	8
JN890193	Filobasidiaceae			0.90349	370	KY103488	83
FJ873569	Kriegeriaceae			0.88685	321	KY104189	5
UDB012080	Filobasidiaceae			0.91008	365	KY103488	83
JX974753	Filobasidiaceae			0.89544	372	KY103488	83
KP889758	Tremellaceae			0.86557	422	KY101802	465
KC965688	Filobasidiaceae			0.92401	327	KY103481	83
GU328608	Trichosporonaceae			0.9108	425	KY105809	159
UDB013347	Trichosporonaceae			0.87088	363	KY105809	159
KC965779	Filobasidiaceae			0.85027	371	KY103488	83
KC965646	Trichosporonaceae			0.93878	440	KY105809	159
FJ873598	Leucosporidiaceae			0.88065	309	KY104186	8
JN890185	Debaryomycetaceae			0.85149	396	KY104246	96
KF297171	Filobasidiaceae			0.85067	359	KY103488	83
KC965839	Ruineniaceae			0.90196	304	KY104942	4
KC965602	Filobasidiaceae			0.85994	352	KY103488	83
JX974801	Filobasidiaceae			0.86364	370	KY103488	83
KF297059	Trichosporonaceae			0.91304	436	KY105809	159
KF296886	Filobasidiaceae			0.85215	358	KY103488	83
KP889586	Ruineniaceae			0.92833	292	KY104942	4
KC966065	Saccharomycetaceae			0.86378	321	KY104644	2025
KF618010	Trichosporonaceae			0.90115	434	KY105809	159
KP889428	Filobasidiaceae			0.91247	376	KY103488	83
EU517013	Trichosporonaceae			0.8536	401	KY105809	159
KC966196	Filobasidiaceae			0.85829	370	KY103488	83
KP889780	Filobasidiaceae			0.85904	369	KY103488	83
KF296964	Trichosporonaceae			0.85885	412	KY105809	159
KF296842	Filobasidiaceae			0.85215	368	KY103488	83
JF691127	Sporidiobolaceae			0.91489	375	KY105491	305
HM123240	Debaryomycetaceae			0.85859	394	KY104246	96
KF296721	Trichosporonaceae			0.90411	437	KY105809	159
EU516975	Filobasidiaceae			0.84987	368	KY103488	83
KC965678	Trichosporonaceae			0.87755	439	KY105809	159
GU328604	Trichosporonaceae			0.91315	425	KY105809	159
KC965770	Filobasidiaceae			0.86595	368	KY103488	83
KF297243	Filobasidiaceae			0.9008	372	KY103488	83
KP889876	Filobasidiaceae			0.84987	370	KY103488	83
KF297182	Sporidiobolaceae			0.92308	376	KY105491	305
KC965328	Saccharomycetaceae			0.85859	394	KY103876	2025
JN890075	Trichosporonaceae			0.89021	418	KY105809	159
GU328609	Filobasidiaceae			0.94463	306	KY103489	83
KF673762	Saccharomycetaceae			0.85185	319	KY104644	2025
GU328518	Filobasidiaceae			0.94462	324	KY103481	83
EF434078	Trichosporonaceae			0.91034	433	KY105809	159
KC966068	Filobasidiaceae			0.85215	358	KY103488	83
KC966172	Saccharomycetaceae			0.8875	395	KY103876	2025
KF617988	Trichosporonaceae			0.86758	435	KY105809	159
KC965750	Pichiaceae			0.86534	396	KY104185	18
KC965740	Filobasidiaceae			0.8544	361	KY103488	83
KC965803	Trichosporonaceae			0.85211	412	KY105809	159
JN890216	Sporidiobolaceae			0.92761	372	KY105491	305
KF206553	Filobasidiaceae			0.88043	365	KY103488	83
KC965904	Filobasidiaceae			0.85067	358	KY103488	83
HQ436089	Anthracoideaceae			0.92359	298	KY103401	7
KC965585	Filobasidiaceae			0.85484	358	KY103488	83
KF617706	Filobasidiaceae			0.91129	371	KY103488	83
KC965937	Filobasidiaceae			0.85791	370	KY103488	83
KC965369	Filobasidiaceae			0.9008	372	KY103488	83
AB520487	Debaryomycetaceae			0.85926	400	KY104246	96
KC965742	Trichosporonaceae			0.87065	399	KY105809	159
KF617609	Trichosporonaceae			0.86331	416	KY105809	159
KC965220	Filobasidiaceae			0.89247	370	KY103488	83
KC965203	Filobasidiaceae			0.85984	366	KY103488	83
KP889813	Tremellaceae			0.86352	402	KY101802	465
KF297272	Filobasidiaceae			0.89544	372	KY103488	83
JX974791	Filobasidiaceae			0.90935	350	KY103488	83
JX974758	Trichosporonaceae			0.90024	420	KY105809	159
KF296930	Filobasidiaceae			0.90909	373	KY103488	83
KC966366	Debaryomycetaceae			0.85112	399	KY104246	96
JN890168	Filobasidiaceae			0.90054	370	KY103488	83
KU580634	Cuniculitremaceae			0.8875	313	KY103846	21
AJ877107	Cystobasidiaceae			0.87346	318	KY103150	30
KP335639	Debaryomycetaceae			0.85242	391	KY104246	96
KF617668	Filobasidiaceae			0.89812	372	KY103488	83
AB520314	Filobasidiaceae			0.88503	373	KY103488	83
EU490081	Trichosporonaceae			0.90227	438	KY105809	159
KT351650	Filobasidiaceae			0.89632	298	KY103488	83
KC965960	Filobasidiaceae			0.93067	374	KY103488	83
KF274414	Cystobasidiaceae			0.92147	373	KY103127	30
KF297129	Trichosporonaceae			0.89931	436	KY105809	159
UDB014650	Filobasidiaceae			0.86798	350	KY103488	83
KC965672	Filobasidiaceae			0.86301	358	KY103488	83
JX974803	Filobasidiaceae			0.85255	371	KY103488	83
AB520313	Filobasidiaceae			0.88503	373	KY103488	83
JX042765	Filobasidiaceae			0.89197	360	KY103586	83
KC965675	Trichosporonaceae			0.875	414	KY105809	159
KP889466	Filobasidiaceae			0.91935	371	KY103488	83
KF617467	Filobasidiaceae			0.92545	388	KY103488	83
KC966308	Cystobasidiaceae			0.9171	385	KY103148	30
HG936977	Leucosporidiaceae			0.90476	314	KY104016	8
KC966081	Filobasidiaceae			0.85175	367	KY103488	83
JQ760588	Debaryomycetaceae			0.86041	391	KY104246	96
KP889827	Filobasidiaceae			0.85791	370	KY103488	83
KC965969	Tremellaceae			0.86047	425	KY101802	465
KC965333	Pichiaceae			0.86139	399	KY104185	18
KF297225	Filobasidiaceae			0.85154	351	KY103488	83
KJ411568	Dipodascaceae			0.874	496	KY103455	12
JX974812	Trichosporonaceae			0.89082	402	KY105809	159
KC965593	Saccharomycetaceae			0.85372	413	KY103876	2025
At the order level:
The same prediction:
Seqid	BLAST	CNN	Proba	BLAST sim	BLAST coverage	Refid	Ref. seq. No.
EU292280	Saccharomycetales	Saccharomycetales	0.999994	0.83951	395	KY104246	1697
JN890323	Saccharomycetales	Saccharomycetales	1	0.86154	322	KY104644	1697
JN890088	Saccharomycetales	Saccharomycetales	1	0.91315	402	KY104246	1697
KC965974	Saccharomycetales	Saccharomycetales	0.999998	0.8642	318	KY104644	1697
KX908615	Saccharomycetales	Saccharomycetales	1	0.8858	319	KY104644	1697
KC966329	Saccharomycetales	Saccharomycetales	0.999931	0.85185	322	KY104644	1697
KF297195	Saccharomycetales	Saccharomycetales	1	0.84826	397	KY104246	1697
KC965912	Saccharomycetales	Saccharomycetales	1	0.8652	404	KY104246	1697
KC966208	Saccharomycetales	Saccharomycetales	0.999996	0.85321	321	KY104644	1697
EU686781	Saccharomycetales	Saccharomycetales	0.999999	0.85185	315	KY104644	1697
HM123697	Saccharomycetales	Saccharomycetales	0.976778	0.86378	321	KY104644	1697
KF800205	Saccharomycetales	Saccharomycetales	0.999994	0.885	396	KY105700	1697
KC965860	Tremellales	Tremellales	0.999592	0.93949	313	KY105835	559
KF617895	Saccharomycetales	Saccharomycetales	0.966471	0.8628	326	KY104644	1697
AJ581081	Tremellales	Tremellales	0.996585	0.98392	310	KY103352	559
JN890379	Saccharomycetales	Saccharomycetales	0.999998	0.85976	318	KY104644	1697
JN889727	Sporidiobolales	Sporidiobolales	0.99057	0.92876	378	KY105491	305
JN890309	Saccharomycetales	Saccharomycetales	1	0.85176	393	KY103876	1697
KF617851	Saccharomycetales	Saccharomycetales	0.999992	0.86076	314	KY103286	1697
KC965782	Saccharomycetales	Saccharomycetales	1	0.8483	317	KY104644	1697
KF297000	Saccharomycetales	Saccharomycetales	0.999999	0.85504	401	KY104246	1697
KC965115	Saccharomycetales	Saccharomycetales	1	0.86792	310	KY103286	1697
KC965733	Saccharomycetales	Saccharomycetales	0.990684	0.8452	321	KY104644	1697
KC965979	Saccharomycetales	Saccharomycetales	1	0.83733	373	KY103492	1697
HQ211641	Heterogastridiales	Heterogastridiales	0.931876	0.89024	319	KY102570	10
KF296959	Saccharomycetales	Saccharomycetales	1	0.84713	303	KY103286	1697
JN120333	Saccharomycetales	Saccharomycetales	0.931619	0.8536	399	KY103876	1697
JQ760325	Saccharomycetales	Saccharomycetales	0.999993	0.84345	311	KY104644	1697
JN890300	Saccharomycetales	Saccharomycetales	1	0.8541	321	KY104644	1697
KJ535098	Saccharomycetales	Saccharomycetales	0.999471	0.83792	326	KY104601	1697
KC966296	Saccharomycetales	Saccharomycetales	1	0.86216	396	KY103876	1697
JN890091	Saccharomycetales	Saccharomycetales	0.999992	0.84112	315	KY104644	1697
KF436102	Saccharomycetales	Saccharomycetales	0.999978	0.84424	319	KY104644	1697
KC965314	Saccharomycetales	Saccharomycetales	0.999975	0.8536	399	KY104246	1697
JQ760091	Saccharomycetales	Saccharomycetales	0.999999	0.86728	322	KY104644	1697
KC966000	Saccharomycetales	Saccharomycetales	1	0.85149	297	KY104644	1697
KJ508309	Saccharomycetales	Saccharomycetales	1	0.87462	325	KY104644	1697
KC965745	Saccharomycetales	Saccharomycetales	1	0.86386	399	KY104185	1697
JN890387	Saccharomycetales	Saccharomycetales	0.999999	0.86717	396	KY103876	1697
EF434047	Saccharomycetales	Saccharomycetales	1	0.87156	325	KY104644	1697
JN890049	Saccharomycetales	Saccharomycetales	1	0.84472	320	KY104644	1697
KF297258	Saccharomycetales	Saccharomycetales	0.999905	0.85185	402	KY104246	1697
GQ153236	Saccharomycetales	Saccharomycetales	1	0.86216	396	KY103876	1697
KC965891	Saccharomycetales	Saccharomycetales	0.999967	0.86029	407	KY103876	1697
KC966205	Saccharomycetales	Saccharomycetales	1	0.8382	371	KY104246	1697
KF436366	Saccharomycetales	Saccharomycetales	0.999991	0.83777	371	KY104650	1697
JN890185	Saccharomycetales	Saccharomycetales	1	0.85149	396	KY104246	1697
KF297002	Saccharomycetales	Saccharomycetales	1	0.84877	319	KY104644	1697
KF617724	Saccharomycetales	Saccharomycetales	1	0.85231	319	KY104644	1697
KC966153	Saccharomycetales	Saccharomycetales	0.999974	0.85749	404	KY104246	1697
JF424319	Saccharomycetales	Saccharomycetales	0.999984	0.83461	385	KY104246	1697
KF617828	Saccharomycetales	Saccharomycetales	1	0.83879	394	KY103876	1697
JX174992	Saccharomycetales	Saccharomycetales	1	0.84239	361	KY104650	1697
KP889586	Agaricostilbales	Agaricostilbales	0.999982	0.92833	292	KY104942	38
KM374155	Saccharomycetales	Saccharomycetales	1	0.95405	367	KY103624	1697
GU328521	Filobasidiales	Filobasidiales	0.900256	0.93377	300	KY103489	122
JQ758686	Saccharomycetales	Saccharomycetales	0.999995	0.88395	402	KY104246	1697
KF296832	Saccharomycetales	Saccharomycetales	1	0.875	325	KY104644	1697
KC966180	Saccharomycetales	Saccharomycetales	1	0.84568	322	KY104644	1697
KC965609	Saccharomycetales	Saccharomycetales	1	0.86275	404	KY104246	1697
KC965194	Saccharomycetales	Saccharomycetales	0.999882	0.83416	399	KY104185	1697
HE613647	Trichosporonales	Trichosporonales	0.965514	0.88272	480	KY105729	159
KF297244	Saccharomycetales	Saccharomycetales	1	0.84198	400	KY104185	1697
KF274314	Tremellales	Tremellales	0.999992	0.86667	320	KY102914	559
KC965747	Saccharomycetales	Saccharomycetales	1	0.84901	400	KY104246	1697
GQ160177	Saccharomycetales	Saccharomycetales	1	0.86707	328	KY104644	1697
HM123240	Saccharomycetales	Saccharomycetales	0.999793	0.85859	394	KY104246	1697
JQ761939	Saccharomycetales	Saccharomycetales	1	0.86667	401	KY103876	1697
KC966007	Saccharomycetales	Saccharomycetales	0.999963	0.8642	321	KY104644	1697
JQ760123	Saccharomycetales	Saccharomycetales	0.999973	0.87654	318	KY104644	1697
KF297139	Saccharomycetales	Saccharomycetales	0.999996	0.84049	321	KY104644	1697
GQ153119	Saccharomycetales	Saccharomycetales	0.999992	0.86216	396	KY103876	1697
GQ153147	Saccharomycetales	Saccharomycetales	1	0.86216	396	KY103876	1697
KC965419	Saccharomycetales	Saccharomycetales	1	0.86275	407	KY103876	1697
KC966217	Saccharomycetales	Saccharomycetales	0.999998	0.8436	414	KY104185	1697
FJ357787	Sporidiobolales	Sporidiobolales	0.999981	0.96339	518	KY105493	305
KC966082	Saccharomycetales	Saccharomycetales	1	0.86364	395	KY103876	1697
KC965197	Saccharomycetales	Saccharomycetales	1	0.84877	322	KY104644	1697
KC965270	Saccharomycetales	Saccharomycetales	1	0.85627	321	KY104644	1697
KC965328	Saccharomycetales	Saccharomycetales	0.999999	0.85859	394	KY103876	1697
GU328609	Filobasidiales	Filobasidiales	0.914815	0.94463	306	KY103489	122
KF673762	Saccharomycetales	Saccharomycetales	0.999999	0.85185	319	KY104644	1697
KM374160	Saccharomycetales	Saccharomycetales	0.999989	0.91743	323	KY104632	1697
KC965500	Saccharomycetales	Saccharomycetales	0.99993	0.83416	399	KY104185	1697
EU292404	Saccharomycetales	Saccharomycetales	0.999879	0.84877	322	KY104644	1697
EU686886	Saccharomycetales	Saccharomycetales	1	0.84841	403	KY104185	1697
KC966172	Saccharomycetales	Saccharomycetales	0.99948	0.8875	395	KY103876	1697
KF617838	Saccharomycetales	Saccharomycetales	0.999945	0.86111	394	KY103876	1697
HM123691	Saccharomycetales	Saccharomycetales	1	0.85185	321	KY104644	1697
JN890325	Saccharomycetales	Saccharomycetales	0.999998	0.85158	406	KY103876	1697
KC965750	Saccharomycetales	Saccharomycetales	0.999739	0.86534	396	KY104185	1697
HM123719	Saccharomycetales	Saccharomycetales	1	0.85608	400	KY103876	1697
KC966145	Saccharomycetales	Saccharomycetales	0.999165	0.83698	410	KY103876	1697
AB520487	Saccharomycetales	Saccharomycetales	0.999998	0.85926	400	KY104246	1697
AB517730	Saccharomycetales	Saccharomycetales	0.999995	0.85096	414	KY103876	1697
JX175027	Saccharomycetales	Saccharomycetales	0.999999	0.89901	405	KY104246	1697
JN890287	Saccharomycetales	Saccharomycetales	1	0.84615	317	KY104644	1697
KC966366	Saccharomycetales	Saccharomycetales	0.999844	0.85112	399	KY104246	1697
KU580634	Tremellales	Tremellales	0.999991	0.8875	313	KY103846	559
KP335639	Saccharomycetales	Saccharomycetales	0.999999	0.85242	391	KY104246	1697
GQ153178	Saccharomycetales	Saccharomycetales	0.998822	0.87975	313	KY103286	1697
KC965513	Saccharomycetales	Saccharomycetales	1	0.83692	323	KY104644	1697
KF297083	Saccharomycetales	Saccharomycetales	0.999992	0.86869	395	KY103876	1697
KF800679	Tremellales	Tremellales	1	0.88389	417	KY103412	559
KT351650	Filobasidiales	Filobasidiales	0.921786	0.89632	298	KY103488	122
KC965743	Saccharomycetales	Saccharomycetales	0.999999	0.84309	421	KY104185	1697
KC965399	Saccharomycetales	Saccharomycetales	0.934356	0.86199	412	KY103876	1697
KF297045	Saccharomycetales	Saccharomycetales	1	0.84461	390	KY104185	1697
JX042765	Filobasidiales	Filobasidiales	0.985762	0.89197	360	KY103586	122
JN890063	Saccharomycetales	Saccharomycetales	1	0.84048	414	KY104185	1697
KF297263	Saccharomycetales	Saccharomycetales	0.999823	0.86603	413	KY103876	1697
JX974759	Sporidiobolales	Sporidiobolales	0.998815	1	332	KY104896	305
JQ760413	Saccharomycetales	Saccharomycetales	0.999997	0.85	393	KY103876	1697
KF617796	Saccharomycetales	Saccharomycetales	0.968426	0.83951	317	KY104644	1697
JQ760588	Saccharomycetales	Saccharomycetales	0.999992	0.86041	391	KY104246	1697
HM123707	Saccharomycetales	Saccharomycetales	0.99998	0.86687	321	KY104644	1697
AB986433	Saccharomycetales	Saccharomycetales	0.999926	0.83721	299	KY104644	1697
KC965333	Saccharomycetales	Saccharomycetales	1	0.86139	399	KY104185	1697
JQ761910	Saccharomycetales	Saccharomycetales	0.990601	0.86469	301	KY104644	1697
KJ411568	Saccharomycetales	Saccharomycetales	0.999813	0.874	496	KY103455	1697
KC965593	Saccharomycetales	Saccharomycetales	0.999997	0.85372	413	KY103876	1697
Different predictions:
Seqid	BLAST	CNN	Proba	BLAST sim	BLAST coverage	Refid	Ref. seq. No.
KC965534	Trichosporonales	Tremellales	0.920748	0.92938	438	KY101802	559
KF296851	Tremellales	Saccharomycetales	1	0.8396	396	KY104185	1697
AB520436	Filobasidiales	Saccharomycetales	0.994129	0.84119	399	KY104246	1697
GU328593	Trichosporonales	Saccharomycetales	0.999804	0.83951	402	KY104246	1697
KF297223	Filobasidiales	Saccharomycetales	0.99922	0.83659	404	KY104246	1697
KC965688	Filobasidiales	Tremellales	0.933121	0.90661	438	KY102787	559
KP889428	Filobasidiales	Tremellales	0.998675	0.89569	440	KY102787	559
KC965448	Trichosporonales	Saccharomycetales	1	0.84383	396	KY103876	1697
UDB016820	Filobasidiales	Tremellales	0.991503	0.90647	416	KY101802	559
GU328518	Filobasidiales	Tremellales	0.961461	0.9064	405	KY102648	559
KC965945	Trichosporonales	Tremellales	0.994974	0.83598	375	KY102787	559
KC965532	Tremellales	Saccharomycetales	0.91929	0.87346	322	KY104644	1697
JX974758	Trichosporonales	Saccharomycetales	0.913648	0.83824	404	KY104246	1697
KF296808	Trichosporonales	Saccharomycetales	0.999992	0.84635	396	KY103876	1697
AB520313	Filobasidiales	Saccharomycetales	0.999848	0.83415	406	KY104246	1697
KF617687	Trichosporonales	Filobasidiales	0.99249	0.89634	327	KY103481	122
KC966146	Saccharomycetales	Tremellales	0.921819	0.83452	420	KY101802	559
Predictions that were not predicted by BLAST:
Seqid	BLAST	CNN	Proba	BLAST sim	BLAST coverage	Refid	Ref. seq. No.
JQ760149		Saccharomycetales	1	0.85061	318	KY104644	1697
JQ761568		Saccharomycetales	1	0.8523	411	KY103876	1697
KC966220		Saccharomycetales	1	0.83929	390	KY104246	1697
GQ160176		Saccharomycetales	1	0.88	316	KY104644	1697
KF617508		Saccharomycetales	0.9999	0.86626	327	KY104644	1697
KC965703		Saccharomycetales	0.999999	0.86154	322	KY104644	1697
KC965957		Saccharomycetales	0.999727	0.86032	309	KY104644	1697
KC966183		Saccharomycetales	1	0.85678	396	KY103876	1697
KF297016		Saccharomycetales	1	0.85432	403	KY103876	1697
KU747793		Saccharomycetales	1	0.84756	318	KY104644	1697
KF297155		Saccharomycetales	0.999986	0.87437	396	KY103876	1697
KC965624		Saccharomycetales	1	0.85801	326	KY104644	1697
KC966157		Saccharomycetales	1	0.85196	325	KY104644	1697
JF519211		Saccharomycetales	0.999756	0.85231	318	KY104644	1697
KC965903		Saccharomycetales	0.999688	0.86462	322	KY104644	1697
BLAST predictions that were not predicted by CNN:
Seqid	BLAST	CNN	Proba	BLAST sim	BLAST coverage	Refid	Ref. seq. No.
KF274466	Erythrobasidiales			0.91774	377	KY103394	3
KF296917	Filobasidiales			0.85175	365	KY103488	122
KF296852	Filobasidiales			0.85484	368	KY103488	122
KF297229	Trichosporonales			0.90045	439	KY105809	159
KC965715	Trichosporonales			0.84672	406	KY105809	159
KF617783	Filobasidiales			0.90323	371	KY103488	122
KC965586	Trichosporonales			0.83886	410	KY105809	159
KF296900	Trichosporonales			0.85969	389	KY105809	159
AB629006	Trichosporonales			0.8977	390	KY105809	159
KC965582	Filobasidiales			0.86275	351	KY103488	122
KP889353	Filobasidiales			0.85106	368	KY103488	122
KF617501	Filobasidiales			0.87268	373	KY103488	122
KF297233	Trichosporonales			0.84762	417	KY105809	159
JX974813	Filobasidiales			0.84636	367	KY103488	122
KF617710	Trichosporonales			0.90805	434	KY105809	159
KF296809	Filobasidiales			0.89812	371	KY103488	122
KF617967	Filobasidiales			0.93734	382	KY103488	122
KF206554	Filobasidiales			0.88378	365	KY103488	122
AB629007	Trichosporonales			0.8977	390	KY105809	159
EU517015	Filobasidiales			0.85829	370	KY103488	122
KC965300	Tremellales			0.84123	419	KY101802	559
KF296844	Trichosporonales			0.83538	406	KY105809	159
KF297111	Trichosporonales			0.89726	436	KY105809	159
KF297167	Trichosporonales			0.8392	394	KY105809	159
HE820824	Trichosporonales			0.89014	354	KY105809	159
KP889484	Filobasidiales			0.85027	371	KY103488	122
JX974800	Trichosporonales			0.83333	393	KY105809	159
KF274126	Kriegeriales			0.89677	308	KY104504	5
KF274323	Erythrobasidiales			0.92619	414	KY103392	3
KP889416	Filobasidiales			0.85106	369	KY103488	122
KP889687	Trichosporonales			0.84211	392	KY105809	159
KC965536	Trichosporonales			0.85343	418	KY105809	159
AB520453	Filobasidiales			0.88594	376	KY103488	122
KC966191	Filobasidiales			0.84533	367	KY103488	122
JX974802	Filobasidiales			0.86364	369	KY103488	122
HQ211770	Tremellales			0.900699	282	KY104488	559
JN890193	Filobasidiales			0.90349	370	KY103488	122
FJ873569	Kriegeriales			0.88685	321	KY104189	5
UDB012080	Filobasidiales			0.91008	365	KY103488	122
JX974753	Filobasidiales			0.89544	372	KY103488	122
KP889758	Tremellales			0.86557	422	KY101802	559
KF800567	Tremellales			0.953	382	KY105296	559
GU328608	Trichosporonales			0.9108	425	KY105809	159
JN890179	Tremellales			0.92162	420	KY101802	559
EU490086	Filobasidiales			0.84182	367	KY103488	122
KC965490	Filobasidiales			0.83957	367	KY103488	122
UDB013347	Trichosporonales			0.87088	363	KY105809	159
KC965779	Filobasidiales			0.85027	371	KY103488	122
KC965646	Trichosporonales			0.93878	440	KY105809	159
EU516961	Filobasidiales			0.84367	368	KY103488	122
FJ873598	Leucosporidiales			0.88065	309	KY104186	8
KF296978	Filobasidiales			0.84824	364	KY103488	122
KF297171	Filobasidiales			0.85067	359	KY103488	122
KC965839	Agaricostilbales			0.90196	304	KY104942	38
KC965602	Filobasidiales			0.85994	352	KY103488	122
JX974801	Filobasidiales			0.86364	370	KY103488	122
KF297059	Trichosporonales			0.91304	436	KY105809	159
KF296886	Filobasidiales			0.85215	358	KY103488	122
KC966065	Saccharomycetales			0.86378	321	KY104644	2427
GU328513	Filobasidiales			0.93421	303	KY103489	122
JX974809	Trichosporonales			0.83294	416	KY105809	159
KF618010	Trichosporonales			0.90115	434	KY105809	159
JN685248	Trichosporonales			0.83333	433	KY105809	159
EU517013	Trichosporonales			0.8536	401	KY105809	159
KC965506	Tremellales			0.83575	411	KY101802	559
KC966196	Filobasidiales			0.85829	370	KY103488	122
KC966225	Trichosporonales			0.83784	399	KY105809	159
KF296830	Filobasidiales			0.89305	373	KY103488	122
KP889780	Filobasidiales			0.85904	369	KY103488	122
KF296964	Trichosporonales			0.85885	412	KY105809	159
KF296842	Filobasidiales			0.85215	368	KY103488	122
JF691127	Sporidiobolales			0.91489	375	KY105491	305
KF296721	Trichosporonales			0.90411	437	KY105809	159
EU516975	Filobasidiales			0.84987	368	KY103488	122
UDB013235	Filobasidiales			0.91329	344	KY103488	122
KC965876	Tremellales			0.84309	426	KY101802	559
KC965678	Trichosporonales			0.87755	439	KY105809	159
GU328604	Trichosporonales			0.91315	425	KY105809	159
KC965770	Filobasidiales			0.86595	368	KY103488	122
KC965108	Trichosporonales			0.83493	416	KY105809	159
JX974804	Tremellales			0.83619	402	KY101802	559
KF297043	Trichosporonales			0.84048	416	KY105809	159
KF297243	Filobasidiales			0.9008	372	KY103488	122
JN890272	Trichosporonales			0.8445	416	KY105809	159
KP889876	Filobasidiales			0.84987	370	KY103488	122
KF297182	Sporidiobolales			0.92308	376	KY105491	305
JN890075	Trichosporonales			0.89021	418	KY105809	159
KC966017	Filobasidiales			0.83378	358	KY103488	122
KP889912	Tremellales			0.83252	409	KY101802	559
KC965151	Trichosporonales			0.84689	416	KY105809	159
JX974789	Sporidiobolales			0.9652	428	KY104908	305
KF296968	Filobasidiales			0.84043	360	KY103488	122
AB520469	Tremellales			0.83738	411	KY101802	559
EF434078	Trichosporonales			0.91034	433	KY105809	159
KC966068	Filobasidiales			0.85215	358	KY103488	122
UDB013378	Trichosporonales			0.90596	435	KY105809	159
KF617988	Trichosporonales			0.86758	435	KY105809	159
KC965204	Filobasidiales			0.84367	367	KY103488	122
KC965740	Filobasidiales			0.8544	361	KY103488	122
KC965803	Trichosporonales			0.85211	412	KY105809	159
KF617961	Filobasidiales			0.84511	361	KY103488	122
JN890216	Sporidiobolales			0.92761	372	KY105491	305
EU489949	Trichosporonales			0.83206	390	KY105809	159
KF206553	Filobasidiales			0.88043	365	KY103488	122
KC965904	Filobasidiales			0.85067	358	KY103488	122
HQ436089	Ustilaginales			0.917433	298	KY103401	17
KC965585	Filobasidiales			0.85484	358	KY103488	122
KF296752	Filobasidiales			0.83827	367	KY103488	122
KC965364	Filobasidiales			0.84677	371	KY103488	122
KF617706	Filobasidiales			0.91129	371	KY103488	122
KC965937	Filobasidiales			0.85791	370	KY103488	122
KC965369	Filobasidiales			0.9008	372	KY103488	122
KC965349	Trichosporonales			0.84439	391	KY105809	159
KC965742	Trichosporonales			0.87065	399	KY105809	159
KF617609	Trichosporonales			0.86331	416	KY105809	159
KC965220	Filobasidiales			0.89247	370	KY103488	122
KC965203	Filobasidiales			0.85984	366	KY103488	122
JN685252	Trichosporonales			0.83333	433	KY105809	159
KP889813	Tremellales			0.86352	402	KY101802	559
EU516964	Filobasidiales			0.84136	351	KY103488	122
KF296904	Trichosporonales			0.84712	395	KY105809	159
KF297272	Filobasidiales			0.89544	372	KY103488	122
JX974791	Filobasidiales			0.90935	350	KY103488	122
KP889560	Filobasidiales			0.84759	370	KY103488	122
KF617747	Trichosporonales			0.83803	419	KY105809	159
JX974726	Filobasidiales			0.83944	353	KY103488	122
KF296930	Filobasidiales			0.90909	373	KY103488	122
UDB004676	Trichosporonales			0.90183	437	KY105809	159
KF617419	Trichosporonales			0.84223	411	KY105809	159
KF297037	Trichosporonales			0.83493	414	KY105809	159
JX096577	Trichosporonales			0.83827	433	KY105809	159
JN890168	Filobasidiales			0.90054	370	KY103488	122
EU516956	Tremellales			0.84352	408	KY101802	559
AJ877107	Cystobasidiales			0.87346	318	KY103150	30
KF617668	Filobasidiales			0.89812	372	KY103488	122
AB520314	Filobasidiales			0.88503	373	KY103488	122
JX974766	Filobasidiales			0.83871	364	KY103488	122
EU490081	Trichosporonales			0.90227	438	KY105809	159
KC965960	Filobasidiales			0.93067	374	KY103488	122
KF274414	Cystobasidiales			0.92147	373	KY103127	30
KF297129	Trichosporonales			0.89931	436	KY105809	159
KF297003	Filobasidiales			0.83429	344	KY103488	122
UDB014650	Filobasidiales			0.86798	350	KY103488	122
KC965672	Filobasidiales			0.86301	358	KY103488	122
JX974803	Filobasidiales			0.85255	371	KY103488	122
KC965148	Trichosporonales			0.83971	413	KY105809	159
KC965675	Trichosporonales			0.875	414	KY105809	159
KP889466	Filobasidiales			0.91935	371	KY103488	122
KF617467	Filobasidiales			0.92545	388	KY103488	122
GU328633	Filobasidiales			0.95395	303	KY103489	122
KC966308	Cystobasidiales			0.9171	385	KY103148	30
HG936977	Leucosporidiales			0.90476	314	KY104016	8
KC966081	Filobasidiales			0.85175	367	KY103488	122
KP889827	Filobasidiales			0.85791	370	KY103488	122
KC965969	Tremellales			0.86047	425	KY101802	559
KF297225	Filobasidiales			0.85154	351	KY103488	122
JX974812	Trichosporonales			0.89082	402	KY105809	159
At the class level:
The same prediction:
Seqid	BLAST	CNN	Proba	BLAST sim	BLAST coverage	Refid	Ref. seq. No.
EU292280	Saccharomycetes	Saccharomycetes	0.999998	0.83951	395	KY104246	1697
KF274466	Cystobasidiomycetes	Cystobasidiomycetes	0.999606	0.91774	377	KY103394	33
JN890323	Saccharomycetes	Saccharomycetes	1	0.86154	322	KY104644	1697
JN890088	Saccharomycetes	Saccharomycetes	1	0.91315	402	KY104246	1697
KC965974	Saccharomycetes	Saccharomycetes	0.999923	0.8642	318	KY104644	1697
KC965534	Tremellomycetes	Tremellomycetes	1	0.93651	440	KY105809	915
EU490004	Saccharomycetes	Saccharomycetes	0.989195	0.8318	324	KY104644	1697
KX908615	Saccharomycetes	Saccharomycetes	1	0.8858	319	KY104644	1697
KC966329	Saccharomycetes	Saccharomycetes	0.999778	0.85185	322	KY104644	1697
KF297195	Saccharomycetes	Saccharomycetes	1	0.84826	397	KY104246	1697
KC965912	Saccharomycetes	Saccharomycetes	1	0.8652	404	KY104246	1697
AB629006	Tremellomycetes	Tremellomycetes	0.999999	0.8977	390	KY105809	915
KF617501	Tremellomycetes	Tremellomycetes	0.999564	0.87268	373	KY103488	915
KC966208	Saccharomycetes	Saccharomycetes	1	0.85321	321	KY104644	1697
EU686781	Saccharomycetes	Saccharomycetes	1	0.85185	315	KY104644	1697
KF617710	Tremellomycetes	Tremellomycetes	0.991766	0.90805	434	KY105809	915
KF800205	Saccharomycetes	Saccharomycetes	0.997189	0.885	396	KY105700	1697
KC965860	Tremellomycetes	Tremellomycetes	1	0.93949	313	KY105835	915
KF617895	Saccharomycetes	Saccharomycetes	0.999946	0.8628	326	KY104644	1697
AJ581081	Tremellomycetes	Tremellomycetes	1	0.98392	310	KY103352	915
JN890379	Saccharomycetes	Saccharomycetes	0.999997	0.85976	318	KY104644	1697
JN889727	Microbotryomycetes	Microbotryomycetes	1	0.92876	378	KY105491	333
JN890309	Saccharomycetes	Saccharomycetes	1	0.85176	393	KY103876	1697
KF617851	Saccharomycetes	Saccharomycetes	0.9483	0.86076	314	KY103286	1697
KF617967	Tremellomycetes	Tremellomycetes	1	0.93734	382	KY103488	915
KC965782	Saccharomycetes	Saccharomycetes	1	0.8483	317	KY104644	1697
AB629007	Tremellomycetes	Tremellomycetes	0.997558	0.8977	390	KY105809	915
JX999048	Tremellomycetes	Tremellomycetes	1	0.93434	196	KY104488	915
KF297000	Saccharomycetes	Saccharomycetes	1	0.85504	401	KY104246	1697
KC965115	Saccharomycetes	Saccharomycetes	1	0.86792	310	KY103286	1697
KC965979	Saccharomycetes	Saccharomycetes	1	0.83733	373	KY103492	1697
EU517015	Tremellomycetes	Tremellomycetes	0.985859	0.85829	370	KY103488	915
HQ211641	Microbotryomycetes	Microbotryomycetes	1	0.89024	319	KY102570	333
KF800371	Tremellomycetes	Tremellomycetes	1	0.91791	265	KY103159	915
KP335280	Saccharomycetes	Saccharomycetes	1	0.89035	226	KY104377	1697
GU328593	Tremellomycetes	Tremellomycetes	0.999958	0.91647	418	KY105809	915
KF296959	Saccharomycetes	Saccharomycetes	1	0.84713	303	KY103286	1697
HE820824	Tremellomycetes	Tremellomycetes	0.999991	0.89014	354	KY105809	915
KF297223	Tremellomycetes	Tremellomycetes	1	0.94408	303	KY103489	915
JQ760325	Saccharomycetes	Saccharomycetes	0.985455	0.84345	311	KY104644	1697
JN890300	Saccharomycetes	Saccharomycetes	1	0.8541	321	KY104644	1697
KJ535098	Saccharomycetes	Saccharomycetes	1	0.83792	326	KY104601	1697
KF274126	Microbotryomycetes	Microbotryomycetes	0.999394	0.89677	308	KY104504	333
JN890091	Saccharomycetes	Saccharomycetes	1	0.84112	315	KY104644	1697
KF436102	Saccharomycetes	Saccharomycetes	0.99962	0.84424	319	KY104644	1697
KF274323	Cystobasidiomycetes	Cystobasidiomycetes	0.996841	0.92619	414	KY103392	33
KC965314	Saccharomycetes	Saccharomycetes	0.98767	0.8536	399	KY104246	1697
JQ760091	Saccharomycetes	Saccharomycetes	0.999962	0.86728	322	KY104644	1697
KC966000	Saccharomycetes	Saccharomycetes	1	0.85149	297	KY104644	1697
KC965536	Tremellomycetes	Tremellomycetes	0.938802	0.85343	418	KY105809	915
AB520453	Tremellomycetes	Tremellomycetes	1	0.88594	376	KY103488	915
KJ508309	Saccharomycetes	Saccharomycetes	1	0.87462	325	KY104644	1697
HQ211770	Tremellomycetes	Tremellomycetes	0.999988	0.95819	282	KY104488	915
JN890193	Tremellomycetes	Tremellomycetes	0.999998	0.90349	370	KY103488	915
KT203106	Saccharomycetes	Saccharomycetes	1	0.89868	225	KY104377	1697
FJ873569	Microbotryomycetes	Microbotryomycetes	1	0.88685	321	KY104189	333
UDB016916	Tremellomycetes	Tremellomycetes	0.999971	0.88433	267	KY103489	915
JN890387	Saccharomycetes	Saccharomycetes	1	0.86717	396	KY103876	1697
UDB012080	Tremellomycetes	Tremellomycetes	0.997243	0.91008	365	KY103488	915
JX974753	Tremellomycetes	Tremellomycetes	0.997084	0.89544	372	KY103488	915
KP889758	Tremellomycetes	Tremellomycetes	0.998303	0.86557	422	KY101802	915
KC965688	Tremellomycetes	Tremellomycetes	1	0.92401	327	KY103481	915
EF434047	Saccharomycetes	Saccharomycetes	1	0.87156	325	KY104644	1697
KF800567	Tremellomycetes	Tremellomycetes	0.974415	0.953	382	KY105296	915
JN890049	Saccharomycetes	Saccharomycetes	0.999988	0.84472	320	KY104644	1697
GU328608	Tremellomycetes	Tremellomycetes	0.998303	0.9108	425	KY105809	915
JN890179	Tremellomycetes	Tremellomycetes	1	0.92162	420	KY101802	915
EU490086	Tremellomycetes	Tremellomycetes	0.999954	0.84182	367	KY103488	915
UDB014501	Agaricostilbomycetes	Agaricostilbomycetes	0.999999	0.96891	191	KY103927	44
UDB013347	Tremellomycetes	Tremellomycetes	1	0.87088	363	KY105809	915
AY971685	Tremellomycetes	Tremellomycetes	0.999939	0.93333	194	KY104285	915
GQ153236	Saccharomycetes	Saccharomycetes	0.999928	0.86216	396	KY103876	1697
KC966205	Saccharomycetes	Saccharomycetes	1	0.8382	371	KY104246	1697
KC965646	Tremellomycetes	Tremellomycetes	1	0.93878	440	KY105809	915
KF436366	Saccharomycetes	Saccharomycetes	1	0.83777	371	KY104650	1697
FJ873598	Microbotryomycetes	Microbotryomycetes	0.999999	0.88065	309	KY104186	333
JN890185	Saccharomycetes	Saccharomycetes	0.999999	0.85149	396	KY104246	1697
KF297002	Saccharomycetes	Saccharomycetes	1	0.84877	319	KY104644	1697
KF617724	Saccharomycetes	Saccharomycetes	1	0.85231	319	KY104644	1697
KC966153	Saccharomycetes	Saccharomycetes	0.999952	0.85749	404	KY104246	1697
JF424319	Saccharomycetes	Saccharomycetes	1	0.83461	385	KY104246	1697
KC965839	Agaricostilbomycetes	Agaricostilbomycetes	0.999999	0.90196	304	KY104942	44
JX174992	Saccharomycetes	Saccharomycetes	1	0.84239	361	KY104650	1697
KP889586	Agaricostilbomycetes	Agaricostilbomycetes	1	0.92833	292	KY104942	44
KM374155	Saccharomycetes	Saccharomycetes	1	0.95405	367	KY103624	1697
GU328513	Tremellomycetes	Tremellomycetes	1	0.93421	303	KY103489	915
KF618010	Tremellomycetes	Tremellomycetes	1	0.90115	434	KY105809	915
KP889428	Tremellomycetes	Tremellomycetes	1	0.91247	376	KY103488	915
GU328521	Tremellomycetes	Tremellomycetes	1	0.93377	300	KY103489	915
JQ758686	Saccharomycetes	Saccharomycetes	0.99997	0.88395	402	KY104246	1697
JQ760271	Saccharomycetes	Saccharomycetes	0.999904	0.82201	421	KY104185	1697
KF296832	Saccharomycetes	Saccharomycetes	0.999901	0.875	325	KY104644	1697
KC965703	Saccharomycetes	Saccharomycetes	1	0.86154	322	KY104644	1697
HM036653	Microbotryomycetes	Microbotryomycetes	1	0.92889	224	KY102574	333
KC965609	Saccharomycetes	Saccharomycetes	1	0.86275	404	KY104246	1697
KC965194	Saccharomycetes	Saccharomycetes	0.999995	0.83416	399	KY104185	1697
HE613647	Tremellomycetes	Tremellomycetes	1	0.88272	480	KY105729	915
KF297244	Saccharomycetes	Saccharomycetes	1	0.84198	400	KY104185	1697
KF274314	Tremellomycetes	Tremellomycetes	1	0.86667	320	KY102914	915
KC965747	Saccharomycetes	Saccharomycetes	0.999788	0.84901	400	KY104246	1697
GQ160177	Saccharomycetes	Saccharomycetes	0.999983	0.86707	328	KY104644	1697
JF691127	Microbotryomycetes	Microbotryomycetes	0.905352	0.91489	375	KY105491	333
HM123240	Saccharomycetes	Saccharomycetes	1	0.85859	394	KY104246	1697
KF296721	Tremellomycetes	Tremellomycetes	0.999998	0.90411	437	KY105809	915
JQ761939	Saccharomycetes	Saccharomycetes	1	0.86667	401	KY103876	1697
UDB016820	Tremellomycetes	Tremellomycetes	0.985818	0.93386	375	KY103488	915
JQ760123	Saccharomycetes	Saccharomycetes	0.995939	0.87654	318	KY104644	1697
KF297139	Saccharomycetes	Saccharomycetes	0.999553	0.84049	321	KY104644	1697
JQ760253	Saccharomycetes	Saccharomycetes	1	0.82979	327	KY104644	1697
GQ153119	Saccharomycetes	Saccharomycetes	1	0.86216	396	KY103876	1697
KC965678	Tremellomycetes	Tremellomycetes	0.999941	0.87755	439	KY105809	915
GU328604	Tremellomycetes	Tremellomycetes	0.997497	0.91315	425	KY105809	915
GQ153147	Saccharomycetes	Saccharomycetes	0.999999	0.86216	396	KY103876	1697
KC965108	Tremellomycetes	Tremellomycetes	0.993293	0.83493	416	KY105809	915
KC965419	Saccharomycetes	Saccharomycetes	0.999527	0.86275	407	KY103876	1697
FJ357787	Microbotryomycetes	Microbotryomycetes	1	0.96339	518	KY105493	333
KC966082	Saccharomycetes	Saccharomycetes	0.99039	0.86364	395	KY103876	1697
AY969689	Microbotryomycetes	Microbotryomycetes	1	0.95067	220	KY104889	333
KC965197	Saccharomycetes	Saccharomycetes	0.999958	0.84877	322	KY104644	1697
KC965270	Saccharomycetes	Saccharomycetes	1	0.85627	321	KY104644	1697
KF297182	Microbotryomycetes	Microbotryomycetes	0.999996	0.92308	376	KY105491	333
KC965328	Saccharomycetes	Saccharomycetes	1	0.85859	394	KY103876	1697
JN890075	Tremellomycetes	Tremellomycetes	0.99409	0.89021	418	KY105809	915
GU328609	Tremellomycetes	Tremellomycetes	1	0.94463	306	KY103489	915
KF673762	Saccharomycetes	Saccharomycetes	0.999961	0.85185	319	KY104644	1697
GU328518	Tremellomycetes	Tremellomycetes	1	0.94462	324	KY103481	915
KM374160	Saccharomycetes	Saccharomycetes	1	0.91743	323	KY104632	1697
JX974789	Microbotryomycetes	Microbotryomycetes	0.999995	0.9652	428	KY104908	333
KC965945	Tremellomycetes	Tremellomycetes	1	0.84241	347	KY105809	915
KF297075	Saccharomycetes	Saccharomycetes	0.999577	0.82908	386	KY104246	1697
AB520469	Tremellomycetes	Tremellomycetes	0.99865	0.83944	351	KY103488	915
EF434078	Tremellomycetes	Tremellomycetes	0.999983	0.91034	433	KY105809	915
EU686886	Saccharomycetes	Saccharomycetes	0.999951	0.84841	403	KY104185	1697
UDB002661	Tremellomycetes	Tremellomycetes	0.999986	0.88971	271	KY103488	915
KC965532	Tremellomycetes	Tremellomycetes	0.997523	0.84161	421	KY101802	915
KC966172	Saccharomycetes	Saccharomycetes	0.998772	0.8875	395	KY103876	1697
KF617838	Saccharomycetes	Saccharomycetes	0.999998	0.86111	394	KY103876	1697
KF617988	Tremellomycetes	Tremellomycetes	1	0.86758	435	KY105809	915
JN890325	Saccharomycetes	Saccharomycetes	0.9998	0.85158	406	KY103876	1697
KC965740	Tremellomycetes	Tremellomycetes	0.980229	0.8544	361	KY103488	915
EU489949	Tremellomycetes	Tremellomycetes	0.999986	0.83206	390	KY105809	915
KF274328	Agaricostilbomycetes	Agaricostilbomycetes	1	0.88018	216	KY103886	44
HQ436089	Ustilaginomycetes	Ustilaginomycetes	1	0.92359	298	KY103401	17
JQ396506	Microbotryomycetes	Microbotryomycetes	0.961297	0.92958	212	KY104186	333
KC965949	Saccharomycetes	Saccharomycetes	0.999828	0.83163	386	KY104246	1697
JX042763	Tremellomycetes	Tremellomycetes	1	0.91288	263	KY103459	915
AB520487	Saccharomycetes	Saccharomycetes	1	0.85926	400	KY104246	1697
KC965742	Tremellomycetes	Tremellomycetes	0.998605	0.87065	399	KY105809	915
AB517730	Saccharomycetes	Saccharomycetes	0.999345	0.85096	414	KY103876	1697
KF274489	Tremellomycetes	Tremellomycetes	1	0.93846	194	KY104385	915
KP889560	Tremellomycetes	Tremellomycetes	0.980096	0.84759	370	KY103488	915
JX175027	Saccharomycetes	Saccharomycetes	1	0.89901	405	KY104246	1697
KF296808	Tremellomycetes	Tremellomycetes	0.965517	0.83535	407	KY105809	915
JN890287	Saccharomycetes	Saccharomycetes	1	0.84615	317	KY104644	1697
KC966366	Saccharomycetes	Saccharomycetes	0.956965	0.85112	399	KY104246	1697
JN890168	Tremellomycetes	Tremellomycetes	0.979574	0.90054	370	KY103488	915
KU580634	Tremellomycetes	Tremellomycetes	1	0.8875	313	KY103846	915
KP335639	Saccharomycetes	Saccharomycetes	1	0.85242	391	KY104246	1697
GQ153178	Saccharomycetes	Saccharomycetes	1	0.87975	313	KY103286	1697
KF617668	Tremellomycetes	Tremellomycetes	1	0.89812	372	KY103488	915
KC965247	Tremellomycetes	Tremellomycetes	0.999904	0.83175	420	KY101802	915
KF800203	Agaricostilbomycetes	Agaricostilbomycetes	1	0.93151	216	KY104678	44
KC965513	Saccharomycetes	Saccharomycetes	1	0.83692	323	KY104644	1697
AB520314	Tremellomycetes	Tremellomycetes	0.95393	0.88503	373	KY103488	915
KF800679	Tremellomycetes	Tremellomycetes	1	0.88389	417	KY103412	915
KT351650	Tremellomycetes	Tremellomycetes	0.978609	0.89632	298	KY103488	915
FR682146	Tremellomycetes	Tremellomycetes	1	0.94872	194	KY103846	915
KC965960	Tremellomycetes	Tremellomycetes	0.99185	0.93067	374	KY103488	915
KC965399	Saccharomycetes	Saccharomycetes	0.999911	0.86199	412	KY103876	1697
KF297129	Tremellomycetes	Tremellomycetes	0.927173	0.89931	436	KY105809	915
KF297045	Saccharomycetes	Saccharomycetes	0.999944	0.84461	390	KY104185	1697
UDB014650	Tremellomycetes	Tremellomycetes	0.999982	0.86798	350	KY103488	915
JX042765	Tremellomycetes	Tremellomycetes	1	0.89197	360	KY103586	915
KP889466	Tremellomycetes	Tremellomycetes	1	0.91935	371	KY103488	915
KF617467	Tremellomycetes	Tremellomycetes	1	0.92545	388	KY103488	915
GU328633	Tremellomycetes	Tremellomycetes	0.999996	0.95395	303	KY103489	915
KC966308	Cystobasidiomycetes	Cystobasidiomycetes	0.917508	0.9171	385	KY103148	33
JN890063	Saccharomycetes	Saccharomycetes	0.999971	0.84048	414	KY104185	1697
HG936977	Microbotryomycetes	Microbotryomycetes	0.999997	0.90476	314	KY104016	333
KF617687	Tremellomycetes	Tremellomycetes	1	0.90045	441	KY105809	915
KF274176	Microbotryomycetes	Microbotryomycetes	0.99994	0.95169	204	KY104504	333
JX974759	Microbotryomycetes	Microbotryomycetes	0.997577	1	332	KY104896	333
JQ760413	Saccharomycetes	Saccharomycetes	0.999943	0.85	393	KY103876	1697
KF617796	Saccharomycetes	Saccharomycetes	0.994133	0.83951	317	KY104644	1697
HM123707	Saccharomycetes	Saccharomycetes	0.999772	0.86687	321	KY104644	1697
AB986433	Saccharomycetes	Saccharomycetes	0.999999	0.83721	299	KY104644	1697
KC965333	Saccharomycetes	Saccharomycetes	0.968338	0.86139	399	KY104185	1697
Different predictions:
Seqid	BLAST	CNN	Proba	BLAST sim	BLAST coverage	Refid	Ref. seq. No.
KF296851	Tremellomycetes	Saccharomycetes	0.994267	0.8396	396	KY104185	1697
JN120333	Saccharomycetes	Tremellomycetes	0.999994	0.81141	398	KY102787	915
KP889416	Tremellomycetes	Saccharomycetes	0.999999	0.81081	369	KY104246	1697
JX974724	Tremellomycetes	Saccharomycetes	0.999504	0.84615	233	KY103876	1697
KF297258	Saccharomycetes	Tremellomycetes	0.994831	0.81928	410	KY105809	915
KC965891	Saccharomycetes	Tremellomycetes	0.965135	0.82816	414	KY101802	915
KC965779	Tremellomycetes	Saccharomycetes	0.993271	0.87342	236	KY103876	1697
KC966065	Saccharomycetes	Tremellomycetes	0.999907	0.83415	404	KY105809	915
KC965448	Tremellomycetes	Saccharomycetes	0.999544	0.84383	396	KY103876	1697
KC965957	Tremellomycetes	Saccharomycetes	0.938374	0.86032	309	KY104644	1697
KC966007	Saccharomycetes	Tremellomycetes	0.97989	0.84019	410	KY105809	915
HM123691	Saccharomycetes	Tremellomycetes	0.999171	0.84	420	KY101802	915
KC965904	Tremellomycetes	Saccharomycetes	0.996147	0.81174	407	KY103876	1697
KC966145	Saccharomycetes	Tremellomycetes	0.999979	0.82185	419	KY101802	915
KF297083	Saccharomycetes	Tremellomycetes	0.999987	0.83816	406	KY105809	915
KF297263	Saccharomycetes	Tremellomycetes	0.944762	0.82809	410	KY105809	915
Predictions that were not predicted by BLAST:
Seqid	BLAST	CNN	Proba	BLAST sim	BLAST coverage	Refid	Ref. seq. No.
JQ760149		Saccharomycetes	0.999997	0.85061	318	KY104644	1697
KF296722		Tremellomycetes	0.999979	0.84048	418	KY101802	915
JQ761568		Saccharomycetes	0.998506	0.8523	411	KY103876	1697
KC966220		Saccharomycetes	0.951656	0.83929	390	KY104246	1697
KF296938		Saccharomycetes	0.999302	0.85583	319	KY104644	1697
EU516998		Tremellomycetes	0.966516	0.82203	351	KY103488	915
GQ160176		Saccharomycetes	0.999472	0.88	316	KY104644	1697
KF617508		Saccharomycetes	0.999913	0.86626	327	KY104644	1697
KF297187		Tremellomycetes	1	0.83019	421	KY101802	915
KF617536		Tremellomycetes	0.99886	0.84524	417	KY101802	915
KC966183		Saccharomycetes	0.980671	0.85678	396	KY103876	1697
KF297016		Saccharomycetes	0.932666	0.85432	403	KY103876	1697
KU747793		Saccharomycetes	1	0.84756	318	KY104644	1697
KF297155		Saccharomycetes	0.999651	0.87437	396	KY103876	1697
KF297266		Tremellomycetes	0.999294	0.82651	411	KY105809	915
KC965624		Saccharomycetes	0.9996	0.85801	326	KY104644	1697
UDB014616		Tremellomycetes	0.999089	0.82888	372	KY103488	915
KC966118		Saccharomycetes	1	0.8952	227	KY105355	1697
KC965911		Tremellomycetes	0.967823	0.84615	411	KY105809	915
JF519211		Saccharomycetes	0.999999	0.85231	318	KY104644	1697
KC965903		Saccharomycetes	0.991953	0.86462	322	KY104644	1697
BLAST predictions that were not predicted by CNN:
Seqid	BLAST	CNN	Proba	BLAST sim	BLAST coverage	Refid	Ref. seq. No.
KC966369	Saccharomycetes			0.83081	390	KY104246	2427
KF296917	Tremellomycetes			0.85175	365	KY103488	915
KF296852	Tremellomycetes			0.85484	368	KY103488	915
KF297229	Tremellomycetes			0.90045	439	KY105809	915
KC965715	Tremellomycetes			0.84672	406	KY105809	915
KF617783	Tremellomycetes			0.90323	371	KY103488	915
KT289934	Saccharomycetes			0.6341	215	KY104644	2427
KC965586	Tremellomycetes			0.83886	410	KY105809	915
KF296900	Tremellomycetes			0.85969	389	KY105809	915
KC965582	Tremellomycetes			0.86275	351	KY103488	915
KP889353	Tremellomycetes			0.85106	368	KY103488	915
KF297233	Tremellomycetes			0.84762	417	KY105809	915
JX974813	Tremellomycetes			0.84636	367	KY103488	915
HM123697	Saccharomycetes			0.86378	321	KY104644	2427
KF296809	Tremellomycetes			0.89812	371	KY103488	915
KF206554	Tremellomycetes			0.88378	365	KY103488	915
JX974778	Tremellomycetes			0.82933	411	KY101802	915
KC965595	Tremellomycetes			0.83138	424	KY105809	915
KC965733	Saccharomycetes			0.8452	321	KY104644	2427
AB520436	Tremellomycetes			0.91667	383	KY103488	915
KC965300	Tremellomycetes			0.84123	419	KY101802	915
KF296844	Tremellomycetes			0.83538	406	KY105809	915
KF297111	Tremellomycetes			0.89726	436	KY105809	915
KF297167	Tremellomycetes			0.8392	394	KY105809	915
KP889484	Tremellomycetes			0.85027	371	KY103488	915
JX974800	Tremellomycetes			0.83333	393	KY105809	915
KC966296	Saccharomycetes			0.86216	396	KY103876	2427
JX974725	Tremellomycetes			0.81535	415	KY102787	915
KP889687	Tremellomycetes			0.84211	392	KY105809	915
KC965745	Saccharomycetes			0.86386	399	KY104185	2427
JX974727	Tremellomycetes			0.83193	354	KY103488	915
KC966191	Tremellomycetes			0.84533	367	KY103488	915
JX974802	Tremellomycetes			0.86364	369	KY103488	915
KC965490	Tremellomycetes			0.83957	367	KY103488	915
KC965228	Tremellomycetes			0.82783	421	KY101802	915
EU516961	Tremellomycetes			0.84367	368	KY103488	915
KC966004	Tremellomycetes			0.83141	432	KY101802	915
KF296978	Tremellomycetes			0.84824	364	KY103488	915
KF297171	Tremellomycetes			0.85067	359	KY103488	915
KC965602	Tremellomycetes			0.85994	352	KY103488	915
JX974801	Tremellomycetes			0.86364	370	KY103488	915
KF617828	Saccharomycetes			0.83879	394	KY103876	2427
KF297059	Tremellomycetes			0.91304	436	KY105809	915
KF296886	Tremellomycetes			0.85215	358	KY103488	915
KF436392	Saccharomycetes			0.683944	226	KY104377	2427
JX974809	Tremellomycetes			0.83294	416	KY105809	915
KP889557	Tremellomycetes			0.81841	400	KY102787	915
JN685248	Tremellomycetes			0.83333	433	KY105809	915
EU517013	Tremellomycetes			0.8536	401	KY105809	915
KC966180	Saccharomycetes			0.84568	322	KY104644	2427
KC965506	Tremellomycetes			0.83575	411	KY101802	915
KC966196	Tremellomycetes			0.85829	370	KY103488	915
KC966225	Tremellomycetes			0.83784	399	KY105809	915
KF296830	Tremellomycetes			0.89305	373	KY103488	915
KP889780	Tremellomycetes			0.85904	369	KY103488	915
KF296964	Tremellomycetes			0.85885	412	KY105809	915
KF296842	Tremellomycetes			0.85215	368	KY103488	915
AB520459	Tremellomycetes			0.82878	398	KY105809	915
EU516975	Tremellomycetes			0.84987	368	KY103488	915
UDB013235	Tremellomycetes			0.91329	344	KY103488	915
KC965876	Tremellomycetes			0.84309	426	KY101802	915
KC965770	Tremellomycetes			0.86595	368	KY103488	915
JX974760	Tremellomycetes			0.83178	420	KY101802	915
KC966217	Saccharomycetes			0.8436	414	KY104185	2427
JX974804	Tremellomycetes			0.83619	402	KY101802	915
KF297043	Tremellomycetes			0.84048	416	KY105809	915
KF297243	Tremellomycetes			0.9008	372	KY103488	915
JN890272	Tremellomycetes			0.8445	416	KY105809	915
KP889876	Tremellomycetes			0.84987	370	KY103488	915
KC966017	Tremellomycetes			0.83378	358	KY103488	915
KP889912	Tremellomycetes			0.83252	409	KY101802	915
KC965151	Tremellomycetes			0.84689	416	KY105809	915
KC965500	Saccharomycetes			0.83416	399	KY104185	2427
KF296968	Tremellomycetes			0.84043	360	KY103488	915
KP889882	Tremellomycetes			0.82254	352	KY103488	915
EU292404	Saccharomycetes			0.84877	322	KY104644	2427
KC966068	Tremellomycetes			0.85215	358	KY103488	915
UDB013378	Tremellomycetes			0.90596	435	KY105809	915
KC965856	Tremellomycetes			0.82494	416	KY105809	915
KC965204	Tremellomycetes			0.84367	367	KY103488	915
KC965750	Saccharomycetes			0.86534	396	KY104185	2427
KC965803	Tremellomycetes			0.85211	412	KY105809	915
KF617961	Tremellomycetes			0.84511	361	KY103488	915
JN890216	Microbotryomycetes			0.92761	372	KY105491	333
HM123719	Saccharomycetes			0.85608	400	KY103876	2427
KF206553	Tremellomycetes			0.88043	365	KY103488	915
KC965585	Tremellomycetes			0.85484	358	KY103488	915
KF296752	Tremellomycetes			0.83827	367	KY103488	915
KC965364	Tremellomycetes			0.84677	371	KY103488	915
KF617706	Tremellomycetes			0.91129	371	KY103488	915
KC965937	Tremellomycetes			0.85791	370	KY103488	915
KC965369	Tremellomycetes			0.9008	372	KY103488	915
KC965349	Tremellomycetes			0.84439	391	KY105809	915
KF617609	Tremellomycetes			0.86331	416	KY105809	915
KC965220	Tremellomycetes			0.89247	370	KY103488	915
KC965203	Tremellomycetes			0.85984	366	KY103488	915
JN685252	Tremellomycetes			0.83333	433	KY105809	915
KP889813	Tremellomycetes			0.86352	402	KY101802	915
EU516964	Tremellomycetes			0.84136	351	KY103488	915
KF296904	Tremellomycetes			0.84712	395	KY105809	915
KF297272	Tremellomycetes			0.89544	372	KY103488	915
JX974791	Tremellomycetes			0.90935	350	KY103488	915
JX974758	Tremellomycetes			0.90024	420	KY105809	915
KF617747	Tremellomycetes			0.83803	419	KY105809	915
JX974726	Tremellomycetes			0.83944	353	KY103488	915
KF296930	Tremellomycetes			0.90909	373	KY103488	915
UDB004676	Tremellomycetes			0.90183	437	KY105809	915
KF617419	Tremellomycetes			0.84223	411	KY105809	915
KF297037	Tremellomycetes			0.83493	414	KY105809	915
EU516960	Tremellomycetes			0.81841	400	KY102787	915
JX096577	Tremellomycetes			0.83827	433	KY105809	915
EU516956	Tremellomycetes			0.84352	408	KY101802	915
AJ877107	Cystobasidiomycetes			0.87346	318	KY103150	33
EU873017	Tremellomycetes			0.82469	399	KY101802	915
JX974766	Tremellomycetes			0.83871	364	KY103488	915
EU490081	Tremellomycetes			0.90227	438	KY105809	915
KC965743	Saccharomycetes			0.84309	421	KY104185	2427
KF274414	Cystobasidiomycetes			0.92147	373	KY103127	33
KF297003	Tremellomycetes			0.83429	344	KY103488	915
KC965672	Tremellomycetes			0.86301	358	KY103488	915
JX974803	Tremellomycetes			0.85255	371	KY103488	915
KC965148	Tremellomycetes			0.83971	413	KY105809	915
AB520313	Tremellomycetes			0.88503	373	KY103488	915
KC965675	Tremellomycetes			0.875	414	KY105809	915
KC966081	Tremellomycetes			0.85175	367	KY103488	915
JQ760588	Saccharomycetes			0.86041	391	KY104246	2427
KP889827	Tremellomycetes			0.85791	370	KY103488	915
KC965969	Tremellomycetes			0.86047	425	KY101802	915
KC966146	Saccharomycetes			0.8483	321	KY104644	2427
JQ761910	Saccharomycetes			0.86469	301	KY104644	2427
KF297225	Tremellomycetes			0.85154	351	KY103488	915
KJ411568	Saccharomycetes			0.874	496	KY103455	2427
JX974812	Tremellomycetes			0.89082	402	KY105809	915
KC965593	Saccharomycetes			0.85372	413	KY103876	2427
